# Supplementary material for: Magnetic Nanoparticle Support with an Ultra-Thin Chitosan Layer Preserves the Catalytic Activity of the Immobilized Glucose Oxidase
Source: Nanomaterials (Basel). 2024 Apr 17;14(8):700. doi: 10.3390/nano14080700 (PMC11054521; doi:10.3390/nano14080700)
Supplement: Supplementary file 1 [file nanomaterials-14-00700-s001.zip]

Archive with 1 entries (1 files):
- nanomaterials-2961466-supplementary.pdf
